# Supplementary material for: MiR-4327 targets TP53 to promote cervical cancer cell proliferation
Source: Funct Integr Genomics. 2026 Jul 11;26(1):187. doi: 10.1007/s10142-026-01934-9 (PMC13354660; doi:10.1007/s10142-026-01934-9)
Supplement: Supplementary file 2 — Supplementary file2 (XLSX 1675 KB) [file 10142_2026_1934_MOESM2_ESM.xlsx]

## Sheet: Fig 1A
Relative expression of miR-4327 in human tissues	2N	SD	n	2C	SD	n	4N	SD	n	4C	SD	n	6N	SD	n	6C	SD	n	7N	SD	n	7C	SD	n	8N	SD	n	8C	SD	n		Human tissues	P Value	Summary
2-^ΔΔCt	1.002	0.082	4	1.319	0.078	4	1.011	0.17	4	1.879	0.259	4	1.008	0.15	4	1.235	0.202	4	1.055	0.178	4	1.728	0.664	4	1.009	0.153	4	1.996	0.249	4		2N vs.2C	<0.0001	****
	1.003	0.089	3	1.264	0.064	3	1.009	0.159	3	1.925	0.31	3	1.002	0.078	3	1.247	0.127	3	1.051	0.408	3	1.902	0.942	3	1.004	0.111	3	1.769	0.243	3		4N vs.4C	<0.0001	****
	1.003	0.097	3	1.274	0.089	3	1.007	0.145	3	1.944	0.361	3	1.002	0.08	3	1.259	0.135	3	1.054	0.423	3	2.02	0.127	3	1.004	0.116	3	1.486	0.591	3		6N vs.6C	<0.0001	****
																																7N vs.7C	0.003	**
																																8N vs.8C	0.0007	***

## Sheet: Fig 1C
	Normal	Perineoplastic	Tumor			P Value	Summary
Ki67 positive area（%）in human tissues	2.384	8.459	20.126		Normal vs. Perineoplastic	0.0271	*
	2.87	9.009	15.125		Normal vs. Tumor	0.0005	***
	4.033	9.453	13.782		Perineoplastic vs. Tumor	0.0099	**

## Sheet: Fig 2A
	HeLa													HeLa	P Value	Summary
	mimics NC	SD	n	miR-4327 mimics	SD	n	inhibitor NC	SD	n	miR-4327 inhibitor	SD	n		miR-4327 mimics vs. mimics NC	0.0038	**
Relative expression of miR-4327	1.001	0.052	4	7.887	0.902	4	1.011	0.174	4	0.53	0.075	4		miR-4327 inhibitor vs. inhibitor NC	0.0078	**
	1.001	0.039	4	5.357	0.265	4	1.003	0.097	4	0.631	0.083	4
	1.033	0.32	4	5.281	0.865	4	1.002	0.065	4	0.779	0.054	4
	SiHa
	mimics NC	SD	n	miR-4327 mimics	SD	n	inhibitor NC	SD	n	miR-4327 inhibitor	SD	n		SiHa	P Value	Summary
Relative expression of miR-4327	1.003	0.096	4	8.155	0.141	4	1.001	0.044	4	0.766	0.033	4		miR-4327 mimics vs. mimics NC	<0.0001	****
	1.001	0.041	4	7.163	0.221	4	1	0.028	4	0.782	0.02	4		miR-4327 inhibitor vs. inhibitor NC	0.0029	**
	1.004	0.099	4	8.269	0.158	4	1.011	0.165	4	0.65	0.043	4

## Sheet: Fig 2B
HeLa	mimics NC			miR-4327 mimics			inhibitor NC			miR-4327 inhibitor				HeLa	P Value	Summary
	OD450 value	SD	n	OD450 value	SD	n	OD450 value	SD	n	OD450 value	SD	n		mimics NC vs. miR-4327 mimics	<0.0001	****
24 h	0.441	0.032	4	0.849	0.023	4	0.447	0.036	4	0.291	0.061	4		mimics NC vs. inhibitor NC	0.9329	ns
	0.435	0.014	4	0.849	0.014	4	0.425	0.01	4	0.307	0.036	4		mimics NC vs. miR-4327 inhibitor	0.0003	***
	0.45	0.028	4	0.815	0.02	4	0.434	0.029	4	0.285	0.032	4		miR-4327 mimics vs. inhibitor NC	<0.0001	****
48 h	1.555	0.026	4	1.87	0.035	4	1.545	0.034	4	1.02	0.027	4		miR-4327 mimics vs. miR-4327 inhibitor	<0.0001	****
	1.604	0.03	4	1.89	0.06	4	1.595	0.018	4	1.036	0.022	4		inhibitor NC vs. miR-4327 inhibitor	0.0015	**
	1.316	0.045	4	1.697	0.032	4	1.234	0.022	4	0.829	0.024	4
72 h	2.82	0.138	3	3.042	0.027	3	2.8	0.131	3	2.549	0.085	3
	2.989	0.038	3	3.831	0.134	3	2.769	0.254	3	2.598	0.115	3
	2.742	0.006	3	3.588	0.256	3	2.719	0.174	3	2.412	0.159	3
SiHa	mimics NC			miR-4327 mimics			inhibitor NC			miR-4327 inhibitor				SiHa	P Value	Summary
	OD450 value	SD	n	OD450 value	SD	n	OD450 value	SD	n	OD450 value	SD	n		mimics NC vs. miR-4327 mimics	<0.0001	****
24 h	1.155	0.05	4	1.89	0.052	4	1.083	0.047	4	0.594	0.034	4		mimics NC vs. inhibitor NC	0.1149	ns
	1.157	0.063	4	1.757	0.084	4	1.062	0.021	4	0.564	0.014	4		mimics NC vs. miR-4327 inhibitor	<0.0001	****
	1.015	0.008	4	1.812	0.052	4	1.008	0.035	4	0.864	0.067	4		miR-4327 mimics vs. inhibitor NC	<0.0001	****
48 h	2.269	0.118	4	2.977	0.099	4	2.683	0.086	4	1.665	0.048	4		miR-4327 mimics vs. miR-4327 inhibitor	<0.0001	****
	2.266	0.092	4	3.228	0.06	4	2.166	0.117	4	1.597	0.095	4		inhibitor NC vs. miR-4327 inhibitor	<0.0001	****
	2.212	0.143	4	3.173	0.13	4	2.03	0.093	4	1.588	0.1	4
72 h	3.337	0.027	4	3.875	0.073	4	2.805	0.091	4	2.667	0.092	4
	3.432	0.014	4	3.666	0.097	4	2.791	0.095	4	2.335	0.094	4
	3.314	0.154	4	3.744	0.126	4	3.099	0.107	4	2.59	0.066	4

## Sheet: Fig 2D
	HeLa													HeLa	P Value	Summary
	mimics NC	SD	n	miR-4327 mimics	SD	n	inhibitor NC	SD	n	miR-4327 inhibitor	SD	n		miR-4327 mimics vs. mimics NC	0.0076	**
Percentage of EdU+ cells (%)	34.467	0.006	3	60.935	0.029	3	30.958	0.022	3	21.01	0.011	3		miR-4327 inhibitor vs. inhibitor NC	0.0048	**
	46.496	0.011	3	76.066	0.015	3	35.535	0.005	3	22.847	0.026	3
	35.2	0.007	3	66.917	0.018	3	33.402	0.006	3	25.285	0.003	3
	SiHa
	mimics NC	SD	n	miR-4327 mimics	SD	n	inhibitor NC	SD	n	miR-4327 inhibitor	SD	n		SiHa	P Value	Summary
Percentage of EdU+ cells (%)	32.429	0.022	3	37.311	0.006	3	31.911	0.004	3	21.198	0.026	3		miR-4327 mimics vs. mimics NC	0.0496	*
	23.674	0.036	3	41.532	0.028	3	23.081	0.031	3	17.642	0.025	3		miR-4327 inhibitor vs. inhibitor NC	0.0445	*
	32.498	0.009	3	37.061	0.006	3	31.538	0.007	3	20.83	0.034	3

## Sheet: Fig 2E
	HeLa													HeLa	P Value	Summary
	mimics NC	SD	n	miR-4327 mimics	SD	n	inhibitor NC	SD	n	miR-4327 inhibitor	SD	n		miR-4327 mimics vs. mimics NC	0.0013	**
Relative migration rate（%）	16.44	0.049	3	28.458	0.019	3	12.785	0.054	3	6.828	0.019	3		miR-4327 inhibitor vs. inhibitor NC	0.0041	**
	13.722	0.004	3	27.461	0.003	3	11.927	0.018	3	5.382	0.026	3
	12.666	0.01	3	24.811	0.006	3	10.139	0.012	3	4.571	0.015	3
	SiHa
	mimics NC	SD	n	miR-4327 mimics	SD	n	inhibitor NC	SD	n	miR-4327 inhibitor	SD	n		SiHa	P Value	Summary
Relative migration rate（%）	11.653	0.049	3	56.58	0.283	3	24.072	0.12	3	6.565	0.034	3		miR-4327 mimics vs. mimics NC	0.0399	*
	27.196	0.004	3	38.745	0.003	3	20.373	0.018	3	9.142	0.026	3		miR-4327 inhibitor vs. inhibitor NC	0.0009	***
	28.839	0.01	3	42.088	0.006	3	23.31	0.012	3	10.157	0.015	3

## Sheet: Fig 2H
	HeLa													HeLa	P Value	Summary
	mimics NC	SD	n	miR-4327 mimics	SD	n	inhibitor NC	SD	n	miR-4327 inhibitor	SD	n		miR-4327 mimics vs. mimics NC	0.0028	**
Number of migration cells	171	2	3	997.667	10.786	3	38	2	3	14.667	4.163	3		miR-4327 inhibitor vs. inhibitor NC	0.0289	*
	150.667	3.512	3	851	45.924	3	86.333	10.408	3	11.333	4.933	3
	146	7.937	3	645	18.358	3	94.333	23.459	3	16	4.359	3
	SiHa
	mimics NC	SD	n	miR-4327 mimics	SD	n	inhibitor NC	SD	n	miR-4327 inhibitor	SD	n		SiHa	P Value	Summary
Number of migration cells	193	8.544	3	701.333	22.48	3	182	9.644	3	24.667	4.163	3		miR-4327 mimics vs. mimics NC	0.0041	**
	210.667	8.083	3	466.333	39.703	3	118	7.211	3	32.333	3.786	3		miR-4327 inhibitor vs. inhibitor NC	0.0084	**
	236	8.718	3	747.667	42.736	3	188	4.359	3	32.333	4.163	3

## Sheet: Fig 2J
	HeLa													HeLa	P Value	Summary
	mimics NC	SD	n	miR-4327 mimics	SD	n	inhibitor NC	SD	n	miR-4327 inhibitor	SD	n		miR-4327 mimics vs. mimics NC	0.0025	**
Number of invasion cells	128.333	9.292	3	494.333	42.099	3	159	9.644	3	10	3.606	3		miR-4327 inhibitor vs. inhibitor NC	0.0002	***
	131	7	3	442.667	39.273	3	197.667	8.021	3	10.667	3.786	3
	111.333	5.033	3	342.333	50.649	3	170	7.211	3	16.667	4.041	3
	SiHa
	mimics NC	SD	n	miR-4327 mimics	SD	n	inhibitor NC	SD	n	miR-4327 inhibitor	SD	n		SiHa	P Value	Summary
Number of invasion cells	99.333	6.807	3	507.333	34.933	3	169.667	9.292	3	13.667	4.163	3		miR-4327 mimics vs. mimics NC	0.0049	**
	140.667	6.11	3	657.667	36.665	3	174.333	4.041	3	16.333	3.786	3		miR-4327 inhibitor vs. inhibitor NC	0.0001	***
	251	7	3	510.333	30.006	3	200.667	9.866	3	20.667	2.517	3

## Sheet: Fig 3C
HeLa		G0/G1 (n=3)						S (n=3)						G2/M (n=3)							G0/G1 cell cycle of HeLa (%)	P Value	Summary		S cell cycle of HeLa (%)	P Value	Summary		G2/M cell cycle of HeLa (%)	P Value	Summary
		MEAN	SD	MEAN	SD	MEAN	SD	MEAN	SD	MEAN	SD	MEAN	SD	MEAN	SD	MEAN	SD	MEAN	SD		mimics NC vs. miR-4327 mimics	0.0345	*		mimics NC vs. miR-4327 mimics	0.0132	*		mimics NC vs. miR-4327 mimics	0.9846	ns
cell cycle(%)	mimics NC	51.817	0.382	50.688	0.175	53.483	0.368	30.918	0.387	31.9	0.434	27.721	0.249	15.367	0.383	14.773	0.197	18.337	0.255		mimics NC vs. inhibitor NC	0.999	ns		mimics NC vs. inhibitor NC	0.8115	ns		mimics NC vs. inhibitor NC	0.7791	ns
	miR-4327 mimics	38.695	0.257	37.794	0.142	35.761	0.292	44.097	0.388	47.515	0.278	48.982	0.331	16.906	0.087	13.754	0.468	12.551	0.479		mimics NC vs. miR-4327 inhibitor	0.0025	**		mimics NC vs. miR-4327 inhibitor	0.161	ns		mimics NC vs. miR-4327 inhibitor	0.5312	ns
	inhibitor NC	55.368	0.264	36.957	0.383	61.584	0.249	28.268	0.413	43.032	0.435	32.485	0.276	14.497	0.274	14.642	0.243	5.172	0.198		miR-4327 mimics vs. inhibitor NC	0.0467	*		miR-4327 mimics vs. inhibitor NC	0.0916	ns		miR-4327 mimics vs. inhibitor NC	0.9323	ns
	miR-4327 inhibitor	68.594	0.254	66.102	0.459	81.598	0.4	27	0.409	21.267	0.533	9.901	0.358	3.909	0.393	13.908	0.287	10.248	0.293		miR-4327 mimics vs. miR-4327 inhibitor	<0.0001	****		miR-4327 mimics vs. miR-4327 inhibitor	<0.0001	****		miR-4327 mimics vs. miR-4327 inhibitor	0.7427	ns
																					inhibitor NC vs. miR-4327 inhibitor	0.0018	**		inhibitor NC vs. miR-4327 inhibitor	0.0261	*		inhibitor NC vs. miR-4327 inhibitor	0.9748	ns

## Sheet: Fig 3D
SiHa		G0/G1 (n=3)						S (n=3)						G2/M (n=3)							G0/G1 cell cycle of HeLa (%)	P Value	Summary		S cell cycle of HeLa (%)	P Value	Summary		G2/M cell cycle of HeLa (%)	P Value	Summary
		MEAN	SD	MEAN	SD	MEAN	SD	MEAN	SD	MEAN	SD	MEAN	SD	MEAN	SD	MEAN	SD	MEAN	SD		mimics NC vs. miR-4327 mimics	0.0006	***		mimics NC vs. miR-4327 mimics	0.0034	**		mimics NC vs. miR-4327 mimics	0.319	ns
cell cycle(%)	mimics NC	49.041	0.387	43.852	0.219	53.723	0.54	33.128	0.505	37.663	0.327	44.344	0.225	17.116	0.479	15.853	0.041	8.122	0.53		mimics NC vs. inhibitor NC	0.0802	ns		mimics NC vs. inhibitor NC	0.8753	ns		mimics NC vs. inhibitor NC	0.1507	ns
	miR-4327 mimics	39.17	0.322	29.499	0.473	36.849	0.49	46.516	0.508	54.934	0.317	48.795	0.264	12.049	0.25	7.853	0.354	5.465	0.245		mimics NC vs. miR-4327 inhibitor	<0.0001	****		mimics NC vs. miR-4327 inhibitor	<0.0001	****		mimics NC vs. miR-4327 inhibitor	0.1812	ns
	inhibitor NC	54.407	0.333	58.039	0.473	56.839	0.386	37.163	0.408	34.829	0.391	36.407	0.497	7.729	0.39	6.133	0.271	7.478	0.311		miR-4327 mimics vs. inhibitor NC	<0.0001	****		miR-4327 mimics vs. inhibitor NC	0.0005	***		miR-4327 mimics vs. inhibitor NC	0.969	ns
	miR-4327 inhibitor	64.824	0.349	66.295	0.512	66.988	0.229	12.097	0.452	12.776	0.356	19.629	0.106	8.552	0.269	6.745	0.225	6.956	0.147		miR-4327 mimics vs. miR-4327 inhibitor	<0.0001	****		miR-4327 mimics vs. miR-4327 inhibitor	<0.0001	****		miR-4327 mimics vs. miR-4327 inhibitor	0.9853	ns
																					inhibitor NC vs. miR-4327 inhibitor	0.0181	*		inhibitor NC vs. miR-4327 inhibitor	<0.0001	****		inhibitor NC vs. miR-4327 inhibitor	0.9996	ns

[truncated: 18 more sheets: Fig 4B, Fig 4C, Fig 4E, Fig 4F, Fig 4G, Fig 4H, Fig 4I, Fig 5A, Fig 5C, Fig 5D, Fig 5E, Fig 5F, Fig 5H, Fig 6A, Fig 6B, Fig 6C, Fig 6D, Fig 6G]
